# Supplementary material for: Interdisciplinary approach at the primary healthcare level for Bolivian immigrants with Chagas disease in the city of São Paulo
Source: PLoS Negl Trop Dis. 2017 Mar 23;11(3):e0005466. doi: 10.1371/journal.pntd.0005466 (PMC5380346; doi:10.1371/journal.pntd.0005466)
Supplement: S1 Annex — (XLSX) [file pntd.0005466.s001.xlsx]

## Sheet: serology
Pacientes códigos	data coleta sangre	serologia	data nacimiento	edad (años)	Sexo	Barrio Residencia SãoPaulo	Tempo SP (anos)=TempoBrasil(anos)	Depto_Nacimiento	Bolivia_vivó area rural	Bol_Trabajó_rural
1	02/09/2013	Inconclusivo*: Elisa 1 e 2/Negativo: 3 confirmatórios	1972-02-03	41	2	BARRA FUNDA	16	4.	1.	1.
2	2013-10-03	Inconclusivo: Elisa 1 e 2/Negativo: 3 confirmatórios	2012-09-17	1	1	BARRA FUNDA	1	11	2	2
3	2013-10-03	Inconclusivo: Elisa 1 e 2/Negativo: 3 confirmatórios	2012-10-14	1	1	BARRA FUNDA	1	11	2	2
4	2013-09-03	Inconclusivo: Elisa 1 e 2/Negativo: 3 confirmatórios	2002-11-10	10	2	BARRA FUNDA	10	11	3	3
5	2013-09-02	Inconclusivo: Elisa 1 e 2/Negativo: 3 confirmatórios	2000-12-16	12	1	BARRA FUNDA	12	11	3	3
6	2013-08-15	Inconclusivo: Elisa 1 e 2/Negativo: 3 confirmatórios	1997-11-07	24	1	BARRA FUNDA	3	9	2	2
7	2013-10-01	Inconclusivo: Elisa 1 e 2/Negativo: 2 confirmatórios; IF+	1993-08-05	20	1	BOM RETIRO	1	9	1	1
8	2013-08-16	Inconclusivo: Elisa 1 e 2/Negativo: 3 confirmatórios	1987-06-14	28	2	BARRA FUNDA	2	4	1	1
9	2013-08-13	Inconclusivo: Elisa 1 e 2/Negativo: 3 confirmatórios	1984-11-01	28	1	BOM RETIRO	3	4	1	2
10	24/07/2013	Inconclusivo: Elisa 1 e 2/Negativo: 3 confirmatórios	1976-11-08	36	2	BARRA FUNDA	17	4	2	2
11	2013-08-22	Inconclusivo: Elisa 1 e 2/Negativo: 3 confirmatórios	2012-04-30	1	2	BOM RETIRO	1	11	3	1
12	2013-09-04	Inconclusivo: Elisa 1 e 2/Negativo: 3 confirmatórios	2011-12-18	1	2	BOM RETIRO	1	11	2	2
13	2013-10-22	Inconclusivo: Elisa 1 e 2/Negativo: 3 confirmatórios	2012-05-22	1	2	BARRA FUNDA	1	11	3	3
15	2013-08-23	Inconclusivo: Elisa 1 e 2/Negativo: 3 confirmatórios	2011-11-08	2	2	BOM RETIRO	1	11	3	3
15	2013-07-24	Inconclusivo: Elisa 1 e 2/Negativo: 3 confirmatórios	1988-03-12	24	2	BOM RETIRO	1	4	1	1
16	2013-08-16	Inconclusivo: Elisa 1 e 2/Negativo: 3 confirmatórios	1985-05-19	28	2	BARRA FUNDA	1	4	1	1
17	2013-07-23	Inconclusivo: Elisa 1 e 2/Negativo: 3 confirmatórios	1984-07-09	29	1	BARRA FUNDA	1	4	1	1
18	2013-10-09	Inconclusivo: Elisa 1 e 2/Negativo: 3 confirmatórios	2011-12-22	1	1	BOM RETIRO	1	11	3	3
19	2013-10-01	Positivo: Elisa 1,2,3 e Tesa Blot	2009-04-12	4	1	BOM RETIRO	1	9	2	2
20	2013-10-01	Positivo: Elisa 1,2,3 e Tesa Blot	2009-04-12	4	1	BOM RETIRO	1	9	2	2
21	2013-10-01	Positivo: Elisa 1,2,3 e Tesa Blot	2009-04-12	4	1	BOM RETIRO	1	9	3	3
22	2013-08-29	Positivo: Elisa 1,2,3 e Tesa Blot	1995-01-10	18	2	BOM RETIRO	1	2	2	2
23	2013-08-19	Positivo: Elisa 1,2,3 e Tesa Blot	1994-11-06	18	2	BOM RETIRO	1	5	2	2
24	2013-10-07	Positivo: Elisa 1,2,3 e Tesa Blot	1992-11-01	20	2	BOM RETIRO	1	1	1	1
25	2013-10-24	Positivo: Elisa 1,2,3 e Tesa Blot	1991-03-15	22	1	BARRA FUNDA	1	4	1	1
26	2013-09-25	Positivo: Elisa 1,2,3 e Tesa Blot	1991-02-27	22	2	BOM RETIRO	1	1	1	2
27	2013-08-15	Positivo: Elisa 1, 2,3 e Tesa Blot	1989-09-02	23	1	BOM RETIRO	1	4	1	1
28	2013-08-13	Positivo: ELisa 1,2 e Tesa Blot	1989-10-26	23	2	BARRA FUNDA	1	4	1	1
29	2013-10-24	Positivo: Elisa 1,2,3 e Tesa Blot	1990-08-01	23	2	BARRA FUNDA	1	7	1	1
30	2013-08-26	Positivo: Elisa 1,2,3 e Tesa Blot	1988-01-31	24	2	BOM RETIRO	1	9	2	2
31	2013-10-01	Positivo: Elisa 1,2,3 e Tesa Blot	1987-11-08	25	2	BOM RETIRO	1	9	1	1
32	2013-08-12	Positivo: Elisa 1,2,3 e Tesa Blot	1987-03-10	26	2	BARRA FUNDA	1	4	1	1
33	2013-08-20	Positivo: Elisa 1,2,3 e Tesa Blot	1986-12-26	26	1	BOM RETIRO	1	9	1	1
34	2013-09-02	Positivo: Elisa 1,2,3 e Tesa Blot	1987-07-05	26	2	BOM RETIRO	1	4	1	1
35	2013-09-02	Positivo: Elisa 1,2,3 e Tesa Blot	1984-11-29	29	2	BARRA FUNDA	1	1	2	2
36	2013-08-14	Positivo: Elisa 1,2,3 e Tesa Blot	1982-08-02	31	2	BOM RETIRO	1	9	3	3
37	2013-08-22	Positivo: Elisa 1,2,3 e Tesa Blot	1981-12-30	32	2	BOM RETIRO	1	9	1	1
38	2013-09-04	Positivo: Elisa 1,2,3 e Tesa Blot	1981-05-18	32	2	BOM RETIRO	1	2	1	1
39	2013-08-15	Positivo: Elisa 1,2,3 e Tesa Blot	1979-09-14	33	1	BOM RETIRO	1	9	1	1
40	2013-08-09	Positivo: Elisa 1,2,3 e Tesa Blot	1977-01-13	36	2	BARRA FUNDA	1	2	1	2
41	2013-08-02	Positivo: Elisa 1,2,3 e Tesa Blot	1975-04-05	38	2	BARRA FUNDA	1	2	1	2
42	2013-08-26	Positivo: Elisa 1,2,3 e Tesa Blot	1972-03-11	41	1	BOM RETIRO	1	4	1	3
43	2013-09-09	Positivo: Elisa 1,2,3 e Tesa Blot	1976-07-17	43	2	BOM RETIRO	1	4	1	1
44	2013-09-30	Positivo: Elisa 1,2,3 e Tesa Blot	1964-10-07	48	1	BOM RETIRO	1	9	2	2
45	2013-08-02	Positivo:Elisa1,2,3 e Tesa Blot	1948-08-24	65	2	BARRA FUNDA	1	7	1	1
46	2013-07-31	Positivo: Elisa 1,2,3 e Tesa Blot	1946-03-14	67	2	BOM RETIRO	1	9	2	2
	Resultado final	Triagem: ELISA 1 e ELISA 2	Confimatorio: ELISA 3 e Imunoblot e ELISA 3
	Negativo	Inconclusivo* ELISA 1 Negativo e ELISA 2 Positivo	Confimatorio: ELISA 3 e Imunoblot Neg em 18, IF + no paciente 17
	Positivo	Positivo: ELISA 1 e 2 positivo	Confirmatório: Imunoblot e IF positivo em 28, ELISA 3 positivo em 27 e negativo no pt numero 28

## Sheet: legend
. Patient identification	Date of blood collection	Results of Serology	Date of birth	Age	Sex :	Region of Residence	Time period (years)	District of birth	Lived in rural	Worked in rural
	(Day/Month/Year):	ELISA 1, 2, 3,	(Day/Month/Year):	(years);	1- Male,	in São Paulo City	of residence in	in Bolivia:	in Bolivia?	area in Bolivia?
	_ _/_ _/_ _;	Tesablot and IF	_ _/_ _/_ _		2 - Female	Brazil	São Paulo, Brazil	1- Chuquisica	1- Yes,	1- Yes,
		1-18: Inconclusive						2. Cochabamba	2 – No	2 – No,
		19-46: Positive						4. La Paz,	3 Not applied	3 - Not applied.
								5. Oruro
								7. Potosi,
								9. Santa Cruz
								de La Sierra
