# Supplementary material for: Interdisciplinary approach at the primary healthcare level for Bolivian immigrants with Chagas disease in the city of São Paulo
Source: PLoS Negl Trop Dis. 2017 Mar 23;11(3):e0005466. doi: 10.1371/journal.pntd.0005466 (PMC5380346; doi:10.1371/journal.pntd.0005466)
Supplement: S2 Annex — (XLSX) [file pntd.0005466.s002.xlsx]

## Sheet: Clinical data
Identificaçãoa	Nascimento	Sexo	Data 1a. Consulta	Forma clínica	Sintomas/sinais	Comorbidades	Eletrocardiograma	RX Tórax	RX EsôfagoContrastado	Benznidazol	Eventos Adversos
23	1994-11-06	Feminino	2014-04-17	Cardiopatia não típicab	Nega	Nega	Arritmia sinusa	Não realizado	Normal	Não	Não
26	1991-02-27	Feminino	2014-04-25	Forma Indeterminada	Dispepsia	Nega	Normal	Normal	Normal	Sim	Não
27	1989-09-02	Masculino	2014-03-27	Cardiopatia não típica	NEGA	Nega	Alteração de repolarização ventricular	Não realizado	Não realizado	Não	Não
28	1989-10-26	Feminino	2013-04-12	Forma Indeterminada	Sopro funcional	Nega	Normal	Normal	Normal	Sim	Não
29	1989-08-01	Feminino	2014-10-31	Forma Indeterminada	Dispepsia	Nega	Normal	Normal	Normal	Sim	Não
32	1987-03-10	Masculino	2014-03-13	Nâo avaliável	Nega, dispepsia, pirose epigastralgia	Nega	Não realizado	Não realizado	Não realizado	recusou em consulta	Não
33	1986-12-26	Masculino	2014-01-21	Forma Indeterminada	Tontura aos esforços	Nega	Normal	Normal	Normal	Não	Não
34	1987-07-05	Feminino	22;5/2014	Forma Indeterminada	Nega	Nega	Normal	Normal	Normal	Sim	Não
35	29/11/1984 -	Feminino	2014-03-12	Forma Indeterminada	Nega	Nega	Normal	Normal	Normal	Sim	Não
36	1982-08-02	Feminino	2014-03-20	Não avaliável	Dispepsia	Refluxo gastroesofágico/ enxaqueca	Não realizado	Não realizado	Não realizado	Não	Não
37	1981-12-30	Feminino	2014-03-13	Cardiopatia não típica	Nega	Esteatose hepática / Obesidade	AlteraçãoRepolarizaçãoVen-tricular	Normal	Normal	Sim	Não
38	1981-05-18	Feminino	2015-04-10	Forma Indeterminada	Edema/disfagia sólidos	Obesidade/enxaqueca	Normal	Normal	Normal	Não	Não
39	1979-09-14	Masculino	2014-03-27	Forma Indeterminada	Nega	Nega	Normal	Normal	Normal	Sim	Dispepsia
40	13/1//77	Feminino	10//2014	Forma Indeterminada	Nega	Refluxo Gastroesofágico Dor lombar	Normal	Normal	Normal	IXSim	Disgeusia
41	1975-04-05	Feminino	2014-03-13	Forma Indeterminada	Empachamentot	Dor pélvica crônica, hernia disco/obesidade	Normal	Normal	Normal	Sim	Ageusia
44	1964-10-07	Masculino	2014-04-29	Não avaliável	Nega	Nega	Não realizado	Não realizado	Não realizado	Não	Não
43	1976-07-17	Feminino	2014-04-03	Não avaliável	Nega	Nega	Não realizado	Não realizado	Não realizado	Não	Não
46	1946-03-14	Feminino	2014-04-10	Cardiopatia não típica	Nega	Diabetes mellitus; Dislipidemia; Hipertensão arterial sistêmica;obesidade, rosácea,	Alteração de repolarização ventricular	Normal	Normal	Não por dermatite prévia	Não
a- código identificação em números iguais aos do Anexo 1 - Tabela Geral Final Chagas_Soropositivos Inconclusivos
b - Cardiopatia não tipica na doença de Chagas - consultar métodos no artigo

## Sheet: Legend
Patient identification	Date of Birth (Day/Month/Year):	Sex :	Data first consultation	Clinical forms	Signals and Symptoms;	Comorbidities	Electrocardiogram findings	Thoracic X ray	Esophageal X ray	Benznidazole Treatment
	_ _/_ _/_ _	1- Male, 2 – Female;	(Day/Month/Year):	as defined in Methods
			_ _/_ _/_ _ _
